# Supplementary material for: Synthesis and Phase Behavior of a Platform of CO2-Soluble Functional Gradient Copolymers Bearing Metal-Complexing Units
Source: Polymers (Basel). 2022 Jun 30;14(13):2698. doi: 10.3390/polym14132698 (PMC9269141; doi:10.3390/polym14132698)
Supplement: Supplementary file 1 [file polymers-14-02698-s001.zip]

Archive with 1 entries (1 files):
- polymers-1758213-SM.pdf
